# Supplementary material for: The Preferred Odor Characteristics of Cooked Medium-Milled Fragrant Simiao Rice
Source: Foods. 2026 Jan 19;15(2):356. doi: 10.3390/foods15020356 (PMC12840958; doi:10.3390/foods15020356)
Supplement: Supplementary file 1 [file foods-15-00356-s001.zip]

Archive with 1 entries (1 files):
- foods-4042167-supplementary.pdf
